# Supplementary material for: Comparison of Hematopoietic Stem Cell Transplantation Outcomes Using Matched Sibling Donors, Haploidentical Donors, and Immunosuppressive Therapy for Patients With Acquired Aplastic Anemia
Source: Front Immunol. 2022 Feb 1;13:837335. doi: 10.3389/fimmu.2022.837335 (PMC8843935; doi:10.3389/fimmu.2022.837335)
Supplement: Supplementary Table 2 — Matched patient and donor baseline characteristics of MSD and HID patients. [file Table_2.xlsx]

## Sheet: Sheet1
All transplanted patients
		Overall survival				Failure free survival			GvHD free, failure free survival
		Univariate analysis		Multivariate analysis		Univariate analysis		Multivariate analysis		Univariate analysis		Multivariate analysis
Variables	Comparison	Hazard ratio (95% CI)	P value	Hazard ratio (95% CI)	P value	Hazard ratio (95% CI)	P value	Hazard ratio (95% CI)	P value	Hazard ratio (95% CI)	P value	Hazard ratio (95% CI)	P value
Group	HID vs MSD	2.25 (1.16-4.37)	0.017	2.38(1.13-5.04)	0.023	2.55 (1.36-4.81)	0.004	2.73(1.33-5.63)	0.006	1.85 (1.05-3.24)	0.032	1.56 (0.87 - 2.79)	0.1369
Patient age	Continuous variable	1.04 (1.01-1.07)	0.002	1.03(1-1.06)	0.062	1.03 (1.01-1.05)	0.017	1.01(0.99-1.04)	0.341	1.01 (0.99-1.04)	0.209
Previous ATG therapy	Yes vs No	1.52 (0.54-4.31)	0.427			1.27 (0.45-3.56)	0.651			1.84 (0.78-4.31)	0.163
Red blood cell transfusion pre-HSCT	Continuous variable	1.01 (0.99-1.03)	0.338			1.01 (0.99-1.03)	0.321			1.01 (0.99-1.02)	0.223
Infections pre-HSCT (complete remission)	Yes vs No	1.26 (0.38-4.21)	0.704	1.24(0.34-4.56)	0.747	1.05 (0.32-3.46)	0.935	0.86(0.23-3.22)	0.817	1.2 (0.42-3.38)	0.733
Infections pre-HSCT (partial remission)	Yes vs No	2.33 (1.13-4.78)	0.021	1.41(0.56-3.59)	0.468	2.27 (1.15-4.49)	0.018	1.89(0.78-4.59)	0.16	1.9 (1-3.61)	0.05
MDRO colonization	Yes vs No	4.63 (1.92-11.14)	0.001	2.41(0.82-7.07)	0.109	4.2 (1.77-10.02)	0.001	1.02(0.99-1.05)	0.179	3.21 (1.37-7.54)	0.007	2.67 (1.13 - 6.33)	0.0258
Donor age	Continuous variable	1.03 (1.01-1.06)	0.014	1.01(0.99-1.04)	0.327	1.04 (1.01-1.06)	0.007	2.36(0.83-6.71)	0.108	1.03 (1-1.05)	0.032	1.02 (0.99 - 1.04)	0.1982
ATG source	Rabbit vs Porcine	1.36 (0.71-2.6)	0.357			1.58 (0.85-2.92)	0.146			1.33 (0.76-2.33)	0.313
Conditioning regimen	BFAC vs FAC	3.47 (1.79-6.71)	＜0.001	2.61(1.27-5.39)	0.009	2.45 (1.33-4.51)	0.004	1(0.99-1.01)	0.684	1.81 (1.04-3.17)	0.037	1.73 (0.99 - 3.03)	0.0544
Interval from diagnosis to therapy	Continuous variable	1 (1-1.01)	0.152			1 (1-1.01)	0.178			1 (1-1.01)	0.442
Graft source	BM vs PB	0.8 (0.31-2.06)	0.644			0.86 (0.36-2.04)	0.73			0.87 (0.39-1.94)	0.741
Amounts of mononuclear cells	Continuous variable	1.04 (0.97-1.12)	0.29			1.03 (0.95-1.11)	0.479			0.99 (0.92-1.07)	0.87
Amounts of CD34+ cells	Continuous variable	1.25 (0.99-1.58)	0.056			1.21 (0.97-1.51)	0.099			1.21 (0.98-1.5)	0.08
Amounts of CD3+ cells	Continuous variable	1 (1-1)	0.456			1 (1-1)	0.553			1 (1-1)	0.197
Amounts of CD4+ cells	Continuous variable	1 (1-1.01)	0.05			1 (1-1.01)	0.076			1 (1-1.01)	0.212
Amounts of CD8+ cells	Continuous variable	1.01 (1-1.01)	0.014	1(0.99-1.01)	0.79	1.01 (1-1.01)	0.014	1.86(0.93-3.7)	0.078	1 (1-1.01)	0.354
Transplanted patients aged≤40 years old
		Overall survival				Failure free survival				GvHD free, failure free survival
		Univariate analysis		Multivariate analysis		Univariate analysis		Multivariate analysis		Univariate analysis		Multivariate analysis
Variables	Comparison	Hazard ratio (95% CI)	P value	Hazard ratio (95% CI)	P value	Hazard ratio (95% CI)	P value	Hazard ratio (95% CI)	P value	Hazard ratio (95% CI)	P value	Hazard ratio (95% CI)	P value
Group	HID vs MSD	2.37 (1.09-5.14)	0.029	2.18 (1-4.76)	0.05	2.73 (1.32-5.63)	0.007	1.84 (0.8-4.27)	0.152	1.81 (0.97-3.37)	0.062
Patient age	Continuous variable	1.03 (0.99-1.06)	0.165			1.01 (0.98-1.05)	0.406			1 (0.97-1.03)	0.889
Previous ATG therapy	Yes vs No	1 (0.24-4.22)	0.999			0.8 (0.19-3.36)	0.763			1.53 (0.54-4.29)	0.422
Red blood cell transfusion pre-HSCT	Continuous variable	1.01 (0.99-1.03)	0.416			1.01 (0.99-1.03)	0.407			1.01 (0.99-1.03)	0.253
Infections pre-HSCT (complete remission)	Yes vs No	1.15 (0.27-4.9)	0.851			0.95 (0.22-4.01)	0.944			0.71 (0.17-2.97)	0.642
Infections pre-HSCT (partial remission)	Yes vs No	1.36 (0.51-3.61)	0.535			1.49 (0.61-3.65)	0.378			1.26 (0.55-2.85)	0.586
MDRO colonization	Yes vs No	3.36 (1.01-11.16)	0.048	3.04 (0.91-10.1)	0.071	3.04 (0.92-9.97)	0.067			2.23 (0.69-7.23)	0.181
Donor age	Continuous variable	1.03 (1-1.06)	0.082			1.03 (1-1.07)	0.031	1.02 (0.99-1.05)	0.289	1.02 (1-1.05)	0.087
ATG source	Rabbit vs Porcine	1.83 (0.84-3.96)	0.127			2.11 (1.02-4.35)	0.044	1.75 (0.82-3.72)	0.149	1.6 (0.86-3.01)	0.14
Conditioning regimen	BFAC vs FAC	3.67 (1.72-7.8)	0.001	3.62 (1.69-7.74)	＜0.001	2.42 (1.21-4.8)	0.012	2.48 (1.24-4.96)	0.011	1.75 (0.94-3.26)	0.08
Interval from diagnosis to therapy	Continuous variable	1 (1-1.01)	0.36			1 (1-1.01)	0.369			1 (0.99-1.01)	0.748
Graft source	BM vs PB	0.99 (0.38-2.61)	0.988			1.02 (0.42-2.47)	0.969			0.98 (0.43-2.21)	0.962
Amounts of mononuclear cells	Continuous variable	1 (0.9-1.1)	0.939			0.98 (0.89-1.08)	0.699			0.94 (0.86-1.04)	0.245
Amounts of CD34+ cells	Continuous variable	1.26 (0.98-1.63)	0.076			1.2 (0.94-1.54)	0.15			1.19 (0.94-1.51)	0.146
Amounts of CD3+ cells	Continuous variable	1 (1-1)	0.671			1 (1-1)	0.783			1 (1-1)	0.273
Amounts of CD4+ cells	Continuous variable	1 (1-1.01)	0.108			1 (1-1.01)	0.153			1 (1-1.01)	0.337
Amounts of CD8+ cells	Continuous variable	1.01 (1-1.01)	0.108			1.01 (1-1.02)	0.108			1 (0.99-1.01)	0.928
