# Supplementary material for: Comparison of Hematopoietic Stem Cell Transplantation Outcomes Using Matched Sibling Donors, Haploidentical Donors, and Immunosuppressive Therapy for Patients With Acquired Aplastic Anemia
Source: Front Immunol. 2022 Feb 1;13:837335. doi: 10.3389/fimmu.2022.837335 (PMC8843935; doi:10.3389/fimmu.2022.837335)
Supplement: Supplementary Table 3 — Univariate analysis and multivariate analysis of all patients undergoing transplantation and only those aged≤40 years. [file Table_3.xlsx]

## Sheet: Sheet1
	Pre-matching cohort					Post-matching cohort
	Levels	MSD-HSCT	HID-HSCT	P value	Standardized mean difference	MSD-HSCT	HID-HSCT	P value	Standardized mean difference	Balance Improvement (%)
Variables		108	91			56	56
Distance					1.028				0.136	86.8
Patient age, years, median (range)		26 (4-54)	19 (4-55)	0.003	-0.361	20 (4-53)	19 (4-52)	0.31	-0.103	71.4
Interval from diagnosis to transplantation, moths, median (range)		3 (1-205)	5 (1-248)	0.047	0.179	3 (1-204)	3 (1-136)	0.705	-0.2	-11.4
RBC transfusion before transplantation, units, median (range)		10 (0-82)	12 (0-100)	0.676	0.793	9 (0-82)	11 (0-100)	0.35	0.115	85.5
ATG source, no. (%)	porcine	73 (68)	28 (31)	<0.001	0.283	23 (41)	20 (36)	0.698	0.086	69.7
	rabbit	35 (32)	63 (69)			33 (59)	36 (64)
Conditioning regimen, no. (%)	FAC	76 (70)	55 (60)	0.186	0.202	35 (62.5)	35 (62.5)	1	0	100
	BFAC	32 (30)	36 (40)			21 (37.5)	21 (37.5)
Graft source, no. (%)	PB	97 (90)	71 (78)	0.037	0.191	47 (84)	45 (80.36)	0.805	0.104	45.5
	BM±PB	11 (10)	20 (22)			9 (16)	11 (19.64)
